# Supplementary material for: Diversity, antibacterial activity and chemical analyses of gut-associated fungi isolated from the Crocothemis servilia
Source: Front Microbiol. 2022 Sep 16;13:970990. doi: 10.3389/fmicb.2022.970990 (PMC9523248; doi:10.3389/fmicb.2022.970990)
Supplement: Supplementary file 2 [file Table_2.XLS]

## Sheet: Table S1 Taxonomic assignment o
Table S2 Taxonomic assignment of the OTUs obtained in the study and their relative abundance at each Crocothemis Servilia gut sample.
Taxonomy	QTC1	QTC2	QTC3	Tax_detail	Arthrinium
Wojnowiciella	22353	24965	80332	k__Fungi;p__Ascomycota;c__Dothideomycetes;o__Pleosporales;f__Phaeosphaeriaceae;g__Wojnowiciella;
Phoma	51929	57126	301	k__Fungi;p__Ascomycota;c__Dothideomycetes;o__Pleosporales;f__Didymellaceae;g__Phoma;
Trichosporon	709	48	13	k__Fungi;p__Basidiomycota;c__Tremellomycetes;o__Trichosporonales;f__Trichosporonaceae;g__Trichosporon;
Clavispora	505	161	62	k__Fungi;p__Ascomycota;c__Saccharomycetes;o__Saccharomycetales;f__Metschnikowiaceae;g__Clavispora;
Blumeria	251	289	266	k__Fungi;p__Ascomycota;c__Leotiomycetes;o__Erysiphales;f__Erysiphaceae;g__Blumeria;
Mucor	113	81	2	k__Fungi;p__Mucoromycota;c__Mucoromycetes;o__Mucorales;f__Mucoraceae;g__Mucor;
Mortierella	93	107	38	k__Fungi;p__Mortierellomycota;c__Mortierellomycetes;o__Mortierellales;f__Mortierellaceae;g__Mortierella;
Acremonium	101	6	0	k__Fungi;p__Ascomycota;c__Sordariomycetes;o__Hypocreales;f__Hypocreales_fam_Incertae_sedis;g__Acremonium;
Issatchenkia	20	19	91	k__Fungi;p__Ascomycota;c__Saccharomycetes;o__Saccharomycetales;f__Saccharomycetaceae;g__Issatchenkia;
Fusarium	89	53	16	k__Fungi;p__Ascomycota;c__Sordariomycetes;o__Hypocreales;f__Nectriaceae;g__Fusarium;
Meyerozyma	79	13	4	k__Fungi;p__Ascomycota;c__Saccharomycetes;o__Saccharomycetales;f__Debaryomycetaceae;g__Meyerozyma;
Olpidium	72	3	0	k__Fungi;p__Olpidiomycota;c__Olpidiomycetes;o__Olpidiales;f__Olpidiaceae;g__Olpidium;
unidentified	64	70	31	k__Fungi;p__Ascomycota;c__Sordariomycetes;o__Sordariales;f__Chaetomiaceae;g__unidentified;
Gibberella	35	59	9	k__Fungi;p__Ascomycota;c__Sordariomycetes;o__Hypocreales;f__Nectriaceae;g__Gibberella;
Iodophanus	0	36	0	k__Fungi;p__Ascomycota;c__Pezizomycetes;o__Pezizales;f__Pezizaceae;g__Iodophanus;
Wallemia	7	5	26	k__Fungi;p__Basidiomycota;c__Wallemiomycetes;o__Wallemiales;f__Wallemiaceae;g__Wallemia;
unidentified_Ascomycota_sp	12	0	25	k__Fungi;p__Ascomycota;c__unidentified_Ascomycota_sp;o__unidentified_Ascomycota_sp;f__unidentified_Ascomycota_sp;g__unidentified_Ascomycota_sp;
unidentified_GS18_sp	0	19	0	k__Fungi;p__Olpidiomycota;c__GS18;o__GS18;f__unidentified_GS18_sp;g__unidentified_GS18_sp;
Wickerhamomyces	3	1	16	k__Fungi;p__Ascomycota;c__Saccharomycetes;o__Saccharomycetales;f__Phaffomycetaceae;g__Wickerhamomyces;
Chaetomium	11	5	16	k__Fungi;p__Ascomycota;c__Sordariomycetes;o__Sordariales;f__Chaetomiaceae;g__Chaetomium;
Alternaria	16	3	10	k__Fungi;p__Ascomycota;c__Dothideomycetes;o__Pleosporales;f__Pleosporaceae;g__Alternaria;
Phaeosphaeria	0	15	3	k__Fungi;p__Ascomycota;c__Dothideomycetes;o__Pleosporales;f__Phaeosphaeriaceae;g__Phaeosphaeria;
unidentified_Mortierellomycotina	0	15	0	k__Fungi;p__Mortierellomycota;c__unidentified_Mortierellomycotina;o__unidentified_Mortierellomycotina;f__unidentified_Mortierellomycotina;g__unidentified_Mortierellomycotina;
Wickerhamiella	13	0	1	k__Fungi;p__Ascomycota;c__Saccharomycetes;o__Saccharomycetales;f__Trichomonascaceae;g__Wickerhamiella;
f__Atheliaceae;g__unidentified	0	13	0	k__Fungi;p__Basidiomycota;c__Agaricomycetes;o__Atheliales;f__Atheliaceae;g__unidentified;
Saitozyma	11	13	5	k__Fungi;p__Basidiomycota;c__Tremellomycetes;o__Tremellales;f__Trimorphomycetaceae;g__Saitozyma;
f__Catenariaceae;g__unidentified	13	0	0	k__Fungi;p__Blastocladiomycota;c__Blastocladiomycetes;o__Blastocladiales;f__Catenariaceae;g__unidentified;
Russula	0	12	0	k__Fungi;p__Basidiomycota;c__Agaricomycetes;o__Russulales;f__Russulaceae;g__Russula;
Curvularia	12	2	0	k__Fungi;p__Ascomycota;c__Dothideomycetes;o__Pleosporales;f__Pleosporaceae;g__Curvularia;
Humicola	8	12	7	k__Fungi;p__Ascomycota;c__Sordariomycetes;o__Sordariales;f__Chaetomiaceae;g__Humicola;
unidentified_Helotiales_sp	11	5	0	k__Fungi;p__Ascomycota;c__Leotiomycetes;o__Helotiales;f__unidentified_Helotiales_sp;g__unidentified_Helotiales_sp;
f__Trimorphomycetaceae;g__unidentified	3	11	1	k__Fungi;p__Basidiomycota;c__Tremellomycetes;o__Tremellales;f__Trimorphomycetaceae;g__unidentified;
Piloderma	5	10	2	k__Fungi;p__Basidiomycota;c__Agaricomycetes;o__Atheliales;f__Atheliaceae;g__Piloderma;
Pseudogymnoascus	1	10	2	k__Fungi;p__Ascomycota;c__Leotiomycetes;o__Thelebolales;f__Pseudeurotiaceae;g__Pseudogymnoascus;
Aspergillus	3	3	9	k__Fungi;p__Ascomycota;c__Eurotiomycetes;o__Eurotiales;f__Aspergillaceae;g__Aspergillus;
Macalpinomyces	9	0	0	k__Fungi;p__Basidiomycota;c__Ustilaginomycetes;o__Ustilaginales;f__Ustilaginaceae;g__Macalpinomyces;
f__Nectriaceae;g__unidentified	1	9	2	k__Fungi;p__Ascomycota;c__Sordariomycetes;o__Hypocreales;f__Nectriaceae;g__unidentified;
Trichoderma	7	9	1	k__Fungi;p__Ascomycota;c__Sordariomycetes;o__Hypocreales;f__Hypocreaceae;g__Trichoderma;
Pseudeurotium	0	9	0	k__Fungi;p__Ascomycota;c__Leotiomycetes;o__Thelebolales;f__Pseudeurotiaceae;g__Pseudeurotium;
f__Hyaloscyphaceae;g__unidentified	7	9	1	k__Fungi;p__Ascomycota;c__Leotiomycetes;o__Helotiales;f__Hyaloscyphaceae;g__unidentified;
Ustilaginoidea	0	0	9	k__Fungi;p__Ascomycota;c__Sordariomycetes;o__Hypocreales;f__Hypocreales_fam_Incertae_sedis;g__Ustilaginoidea;
Pichia	1	8	0	k__Fungi;p__Ascomycota;c__Saccharomycetes;o__Saccharomycetales;f__Pichiaceae;g__Pichia;
unidentified_Pleosporales_sp	8	1	0	k__Fungi;p__Ascomycota;c__Dothideomycetes;o__Pleosporales;f__unidentified_Pleosporales_sp;g__unidentified_Pleosporales_sp;
Fusicolla	1	8	0	k__Fungi;p__Ascomycota;c__Sordariomycetes;o__Hypocreales;f__Nectriaceae;g__Fusicolla;
Geomyces	1	7	2	k__Fungi;p__Ascomycota;c__Leotiomycetes;o__Thelebolales;f__Pseudeurotiaceae;g__Geomyces;
Lysurus	1	7	4	k__Fungi;p__Basidiomycota;c__Agaricomycetes;o__Phallales;f__Phallaceae;g__Lysurus;
Trichocladium	1	7	0	k__Fungi;p__Ascomycota;c__Sordariomycetes;o__Sordariales;f__Chaetomiaceae;g__Trichocladium;
Cladosporium	7	5	1	k__Fungi;p__Ascomycota;c__Dothideomycetes;o__Capnodiales;f__Cladosporiaceae;g__Cladosporium;
Dactylonectria	1	6	7	k__Fungi;p__Ascomycota;c__Sordariomycetes;o__Hypocreales;f__Nectriaceae;g__Dactylonectria;
Clonostachys	7	4	1	k__Fungi;p__Ascomycota;c__Sordariomycetes;o__Hypocreales;f__Bionectriaceae;g__Clonostachys;
Solicoccozyma	2	6	4	k__Fungi;p__Basidiomycota;c__Tremellomycetes;o__Filobasidiales;f__Piskurozymaceae;g__Solicoccozyma;
Canariomyces	0	0	6	k__Fungi;p__Ascomycota;c__Sordariomycetes;o__Microascales;f__Microascaceae;g__Canariomyces;
Neonectria	2	6	1	k__Fungi;p__Ascomycota;c__Sordariomycetes;o__Hypocreales;f__Nectriaceae;g__Neonectria;
Ochroconis	0	0	6	k__Fungi;p__Ascomycota;c__Dothideomycetes;o__Venturiales;f__Sympoventuriaceae;g__Ochroconis;
Paraglomus	0	0	6	k__Fungi;p__Glomeromycota;c__Paraglomeromycetes;o__Paraglomerales;f__Paraglomeraceae;g__Paraglomus;
Galactomyces	0	0	6	k__Fungi;p__Ascomycota;c__Saccharomycetes;o__Saccharomycetales;f__Dipodascaceae;g__Galactomyces;
Actinomucor	3	6	0	k__Fungi;p__Mucoromycota;c__Mucoromycetes;o__Mucorales;f__Mucoraceae;g__Actinomucor;
Cutaneotrichosporon	0	6	1	k__Fungi;p__Basidiomycota;c__Tremellomycetes;o__Trichosporonales;f__Trichosporonaceae;g__Cutaneotrichosporon;
Zopfiella	2	1	6	k__Fungi;p__Ascomycota;c__Sordariomycetes;o__Sordariales;f__Chaetomiaceae;g__Zopfiella;
Epicoccum	2	1	6	k__Fungi;p__Ascomycota;c__Dothideomycetes;o__Pleosporales;f__Didymellaceae;g__Epicoccum;
Sterigmatomyces	6	0	0	k__Fungi;p__Basidiomycota;c__Agaricostilbomycetes;o__Agaricostilbales;f__Agaricostilbaceae;g__Sterigmatomyces;
Colletotrichum	0	1	6	k__Fungi;p__Ascomycota;c__Sordariomycetes;o__Glomerellales;f__Glomerellaceae;g__Colletotrichum;
Amphinema	2	6	4	k__Fungi;p__Basidiomycota;c__Agaricomycetes;o__Atheliales;f__Atheliaceae;g__Amphinema;
unidentified_Glomeromycotina	0	0	6	k__Fungi;p__Glomeromycota;c__unidentified_Glomeromycotina;o__unidentified_Glomeromycotina;f__unidentified_Glomeromycotina;g__unidentified_Glomeromycotina;
unidentified_Branch02_sp	0	6	0	k__Fungi;p__Rozellomycota;c__Rozellomycotina_cls_Incertae_sedis;o__Branch02;f__unidentified_Branch02_sp;g__unidentified_Branch02_sp;
Chloridium	5	0	0	k__Fungi;p__Ascomycota;c__Sordariomycetes;o__Chaetosphaeriales;f__Chaetosphaeriaceae;g__Chloridium;
Verticillium	5	4	0	k__Fungi;p__Ascomycota;c__Sordariomycetes;o__Glomerellales;f__Plectosphaerellaceae;g__Verticillium;
Tricladium	1	5	0	k__Fungi;p__Ascomycota;c__Leotiomycetes;o__Helotiales;f__Helotiaceae;g__Tricladium;
Rhizomucor	2	0	5	k__Fungi;p__Mucoromycota;c__Mucoromycetes;o__Mucorales;f__Lichtheimiaceae;g__Rhizomucor;
Hyphopichia	4	5	2	k__Fungi;p__Ascomycota;c__Saccharomycetes;o__Saccharomycetales;f__Debaryomycetaceae;g__Hyphopichia;
Candelaria	0	4	5	k__Fungi;p__Ascomycota;c__Lecanoromycetes;o__Candelariales;f__Candelariaceae;g__Candelaria;
Arthrobotrys	2	5	0	k__Fungi;p__Ascomycota;c__Orbiliomycetes;o__Orbiliales;f__Orbiliaceae;g__Arthrobotrys;
Metarhizium	0	5	0	k__Fungi;p__Ascomycota;c__Sordariomycetes;o__Hypocreales;f__Clavicipitaceae;g__Metarhizium;
Phialocephala	0	5	0	k__Fungi;p__Ascomycota;c__Leotiomycetes;o__Helotiales;f__Vibrisseaceae;g__Phialocephala;
Akenomyces	4	0	0	k__Fungi;p__Basidiomycota;c__Agaricomycetes;o__Agaricomycetes_ord_Incertae_sedis;f__Agaricomycetes_fam_Incertae_sedis;g__Akenomyces;
Collariella	4	3	0	k__Fungi;p__Ascomycota;c__Sordariomycetes;o__Sordariales;f__Chaetomiaceae;g__Collariella;
Melanoleuca	0	0	4	k__Fungi;p__Basidiomycota;c__Agaricomycetes;o__Agaricales;f__Tricholomataceae;g__Melanoleuca;
Penicillium	4	0	0	k__Fungi;p__Ascomycota;c__Eurotiomycetes;o__Eurotiales;f__Aspergillaceae;g__Penicillium;
Ganoderma	4	0	0	k__Fungi;p__Basidiomycota;c__Agaricomycetes;o__Polyporales;f__Ganodermataceae;g__Ganoderma;
Tetracladium	2	4	0	k__Fungi;p__Ascomycota;c__Leotiomycetes;o__Helotiales;f__Helotiaceae;g__Tetracladium;
Leptosphaerulina	3	3	4	k__Fungi;p__Ascomycota;c__Dothideomycetes;o__Pleosporales;f__Didymellaceae;g__Leptosphaerulina;
unidentified_Archaeorhizomycetes_sp	4	0	2	k__Fungi;p__Ascomycota;c__Archaeorhizomycetes;o__unidentified_Archaeorhizomycetes_sp;f__unidentified_Archaeorhizomycetes_sp;g__unidentified_Archaeorhizomycetes_sp;
Rhizopus	4	2	2	k__Fungi;p__Mucoromycota;c__Mucoromycetes;o__Mucorales;f__Rhizopodaceae;g__Rhizopus;
Metapochonia	4	1	0	k__Fungi;p__Ascomycota;c__Sordariomycetes;o__Hypocreales;f__Clavicipitaceae;g__Metapochonia;
unidentified_Mortierellales_sp	4	0	0	k__Fungi;p__Mortierellomycota;c__Mortierellomycetes;o__Mortierellales;f__unidentified_Mortierellales_sp;g__unidentified_Mortierellales_sp;
Cochliobolus	3	0	0	k__Fungi;p__Ascomycota;c__Dothideomycetes;o__Pleosporales;f__Pleosporaceae;g__Cochliobolus;
Aureobasidium	3	2	1	k__Fungi;p__Ascomycota;c__Dothideomycetes;o__Dothideales;f__Aureobasidiaceae;g__Aureobasidium;
Heterodoassansia	3	0	0	k__Fungi;p__Basidiomycota;c__Exobasidiomycetes;o__Doassansiales;f__Doassansiaceae;g__Heterodoassansia;
Puccinia	3	0	0	k__Fungi;p__Basidiomycota;c__Pucciniomycetes;o__Pucciniales;f__Pucciniaceae;g__Puccinia;
unidentified_Rozellomycota_sp	0	3	0	k__Fungi;p__Rozellomycota;c__unidentified_Rozellomycota_sp;o__unidentified_Rozellomycota_sp;f__unidentified_Rozellomycota_sp;g__unidentified_Rozellomycota_sp;
Geopora	0	3	0	k__Fungi;p__Ascomycota;c__Pezizomycetes;o__Pezizales;f__Pyronemataceae;g__Geopora;
Arthrophiala	0	0	3	k__Fungi;p__Ascomycota;c__Eurotiomycetes;o__Chaetothyriales;f__Chaetothyriaceae;g__Arthrophiala;
Dendryphion	3	0	0	k__Fungi;p__Ascomycota;c__Dothideomycetes;o__Pleosporales;f__Torulaceae;g__Dendryphion;
unidentified_GS16_sp	0	0	3	k__Fungi;p__Aphelidiomycota;c__Aphelidiomycetes;o__GS16;f__unidentified_GS16_sp;g__unidentified_GS16_sp;
Bulleribasidium	3	0	2	k__Fungi;p__Basidiomycota;c__Tremellomycetes;o__Tremellales;f__Bulleribasidiaceae;g__Bulleribasidium;
Apiotrichum	0	0	3	k__Fungi;p__Basidiomycota;c__Tremellomycetes;o__Trichosporonales;f__Trichosporonaceae;g__Apiotrichum;
Saccharomycopsis	2	1	3	k__Fungi;p__Ascomycota;c__Saccharomycetes;o__Saccharomycetales;f__Saccharomycopsidaceae;g__Saccharomycopsis;
Cladophialophora	3	0	0	k__Fungi;p__Ascomycota;c__Eurotiomycetes;o__Chaetothyriales;f__Herpotrichiellaceae;g__Cladophialophora;
unidentified_Chaetothyriales_sp	0	3	0	k__Fungi;p__Ascomycota;c__Eurotiomycetes;o__Chaetothyriales;f__unidentified_Chaetothyriales_sp;g__unidentified_Chaetothyriales_sp;
Sympodiella	0	3	0	k__Fungi;p__Ascomycota;c__Dothideomycetes;o__Venturiales;f__Venturiaceae;g__Sympodiella;
Talaromyces	3	0	0	k__Fungi;p__Ascomycota;c__Eurotiomycetes;o__Eurotiales;f__Trichocomaceae;g__Talaromyces;
unidentified_Mortierellomycota_sp	0	3	0	k__Fungi;p__Mortierellomycota;c__unidentified_Mortierellomycota_sp;o__unidentified_Mortierellomycota_sp;f__unidentified_Mortierellomycota_sp;g__unidentified_Mortierellomycota_sp;
Phlebia	0	2	0	k__Fungi;p__Basidiomycota;c__Agaricomycetes;o__Polyporales;f__Meruliaceae;g__Phlebia;
Rhizophydium	2	0	0	k__Fungi;p__Chytridiomycota;c__Rhizophydiomycetes;o__Rhizophydiales;f__Rhizophydiaceae;g__Rhizophydium;
unidentified_GS35_sp	0	2	0	k__Fungi;p__Ascomycota;c__GS35;o__unidentified_GS35_sp;f__unidentified_GS35_sp;g__unidentified_GS35_sp;
Sarocladium	2	0	0	k__Fungi;p__Ascomycota;c__Sordariomycetes;o__Hypocreales;f__Hypocreales_fam_Incertae_sedis;g__Sarocladium;
Blumeriella	0	0	2	k__Fungi;p__Ascomycota;c__Leotiomycetes;o__Helotiales;f__Dermateaceae;g__Blumeriella;
Syncephalis	0	2	0	k__Fungi;p__Zoopagomycota;c__Zoopagomycetes;o__Zoopagales;f__Piptocephalidaceae;g__Syncephalis;
Scytalidium	0	0	2	k__Fungi;p__Ascomycota;c__Leotiomycetes;o__Helotiales;f__Helotiaceae;g__Scytalidium;
f__Thelephoraceae;g__unidentified	2	0	2	k__Fungi;p__Basidiomycota;c__Agaricomycetes;o__Thelephorales;f__Thelephoraceae;g__unidentified;
Stropharia	0	2	0	k__Fungi;p__Basidiomycota;c__Agaricomycetes;o__Agaricales;f__Strophariaceae;g__Stropharia;
Starmerella	0	2	0	k__Fungi;p__Ascomycota;c__Saccharomycetes;o__Saccharomycetales;f__Saccharomycetales_fam_Incertae_sedis;g__Starmerella;
Archaeorhizomyces	0	2	0	k__Fungi;p__Ascomycota;c__Archaeorhizomycetes;o__Archaeorhizomycetales;f__Archaeorhizomycetaceae;g__Archaeorhizomyces;
f__Sporormiaceae;g__unidentified	0	2	0	k__Fungi;p__Ascomycota;c__Dothideomycetes;o__Pleosporales;f__Sporormiaceae;g__unidentified;
Kendrickiella	2	0	0	k__Fungi;p__Ascomycota;c__Leotiomycetes;o__Helotiales;f__Helotiales_fam_Incertae_sedis;g__Kendrickiella;
Pachykytospora	0	0	2	k__Fungi;p__Basidiomycota;c__Agaricomycetes;o__Polyporales;f__Ganodermataceae;g__Pachykytospora;
Paecilomyces	0	2	0	k__Fungi;p__Ascomycota;c__Sordariomycetes;o__Hypocreales;f__Clavicipitaceae;g__Paecilomyces;
Volutella	0	2	0	k__Fungi;p__Ascomycota;c__Sordariomycetes;o__Hypocreales;f__Nectriaceae;g__Volutella;
f__Lasiosphaeriaceae;g__unidentified	0	2	1	k__Fungi;p__Ascomycota;c__Sordariomycetes;o__Sordariales;f__Lasiosphaeriaceae;g__unidentified;
Bipolaris	0	0	2	k__Fungi;p__Ascomycota;c__Dothideomycetes;o__Pleosporales;f__Pleosporaceae;g__Bipolaris;
Candida	2	0	0	k__Fungi;p__Ascomycota;c__Saccharomycetes;o__Saccharomycetales;f__Saccharomycetales_fam_Incertae_sedis;g__Candida;
f__Sebacinaceae;g__unidentified	2	0	0	k__Fungi;p__Basidiomycota;c__Agaricomycetes;o__Sebacinales;f__Sebacinaceae;g__unidentified;
Macrocystidia	0	2	0	k__Fungi;p__Basidiomycota;c__Agaricomycetes;o__Agaricales;f__Tricholomataceae;g__Macrocystidia;
Danielozyma	0	0	2	k__Fungi;p__Ascomycota;c__Saccharomycetes;o__Saccharomycetales;f__Metschnikowiaceae;g__Danielozyma;
Subulicystidium	2	0	0	k__Fungi;p__Basidiomycota;c__Agaricomycetes;o__Trechisporales;f__Hydnodontaceae;g__Subulicystidium;
Cryptosporiopsis	0	2	0	k__Fungi;p__Ascomycota;c__Leotiomycetes;o__Helotiales;f__Dermateaceae;g__Cryptosporiopsis;
Mariannaea	0	2	0	k__Fungi;p__Ascomycota;c__Sordariomycetes;o__Hypocreales;f__Nectriaceae;g__Mariannaea;
Chaetosphaeria	0	0	2	k__Fungi;p__Ascomycota;c__Sordariomycetes;o__Chaetosphaeriales;f__Chaetosphaeriaceae;g__Chaetosphaeria;
Pseudopithomyces	0	0	2	k__Fungi;p__Ascomycota;c__Dothideomycetes;o__Pleosporales;f__Didymosphaeriaceae;g__Pseudopithomyces;
f__Sordariaceae;g__unidentified	0	0	2	k__Fungi;p__Ascomycota;c__Sordariomycetes;o__Sordariales;f__Sordariaceae;g__unidentified;
Setophaeosphaeria	2	2	0	k__Fungi;p__Ascomycota;c__Dothideomycetes;o__Pleosporales;f__Phaeosphaeriaceae;g__Setophaeosphaeria;
f__Herpotrichiellaceae;g__unidentified	2	0	0	k__Fungi;p__Ascomycota;c__Eurotiomycetes;o__Chaetothyriales;f__Herpotrichiellaceae;g__unidentified;
Physalacria	2	0	0	k__Fungi;p__Basidiomycota;c__Agaricomycetes;o__Agaricales;f__Physalacriaceae;g__Physalacria;
Pleotrichocladium	2	0	0	k__Fungi;p__Ascomycota;c__Dothideomycetes;o__Pleosporales;f__Melanommataceae;g__Pleotrichocladium;
Kochiomyces	2	0	0	k__Fungi;p__Chytridiomycota;c__Spizellomycetes;o__Spizellomycetales;f__Spizellomycetaceae;g__Kochiomyces;
Lophiostoma	1	1	0	k__Fungi;p__Ascomycota;c__Dothideomycetes;o__Pleosporales;f__Lophiostomataceae;g__Lophiostoma;
Others	170	54	77	Others
